# Supplementary material for: The First Report and Phylogenetic Analysis of Canine Distemper Virus in Cerdocyon thous from Colombia
Source: Viruses. 2022 Sep 1;14(9):1947. doi: 10.3390/v14091947 (PMC9502595; doi:10.3390/v14091947)
Supplement: Supplementary file 1 [file viruses-14-01947-s001.zip]

Archive with 1 entries (1 files):
- viruses-1885952-supplementary.pdf
